# Supplementary material for: Dynorphin 1-17 and Its N-Terminal Biotransformation Fragments Modulate Lipopolysaccharide-Stimulated Nuclear Factor-kappa B Nuclear Translocation, Interleukin-1beta and Tumor Necrosis Factor-alpha in Differentiated THP-1 Cells
Source: PLoS One. 2016 Apr 7;11(4):e0153005. doi: 10.1371/journal.pone.0153005 (PMC4824444; doi:10.1371/journal.pone.0153005)
Supplement: S1 Data — (XLSX) [file pone.0153005.s001.xlsx]

## Sheet: Fig 2
NS	LPS	DYN 1-11 (10nM)	DYN 1-11 (1M)	DYN 1-10 (10nm)	DYN 1-10 (1M)	DYN 1-6 (10nM)	DYN 1-6 (1M)	DYN 1-9 (10nM)	DYN 1-9 (1M)	U50, 488H (10nM)	U50, 488H (1M)	DYN 1-17 (10nm)	DYN 1-17 (1M)	DYN 1-7 (10nM)	DYN 1-7 (1M)
13.332	98.365	71.2355	80.3357	89.3598	57.3547	78.1186	78.564	85.3837	85.1124	41.548	122.501	66.8443	79.0572	47.8883	52.5774
11.7855	102.232	69.8017	83.3179	78.643	42.9624	74.5536	68.6271	85.1473	72.0793	57.8574	125.153	75.5674	77.1785	18.3934	56.6524
9.84374	99.4031	55.846	72.2552	62.4456	36.7824	68.646	73.8077	86.5552	77.3546	56.6465	123.583	63.7542	73.5903	40.2588	48.003
11.7691	98.1293	83.4718	85.8969	74.0877	66.6477	58.5149	49.9092	66.5767	51.8151	72.4958	80.6602	100.041	81.2324	78.1812	74.9187
18.2242	101.85	87.6045	91.754	77.2579	74.8158	70.1304	52.6683	65.714	56.5746	50.6388	92.4355	84.2872	87.422	70.68	68.6836
21.3712	100.021	89.2249	91.5374	72.1131	78.4755	73.3159	58.3951	87.557	68.3812	80.8151	94.1009	86.4244	85.8411	51.2174	100.376
13.3667	98.2339	34.2986	72.5569	73.8183	77.339	79.7	87.8228	41.159	72.4403	48.7695	65.1521	44.6473	66.3218	49.1806	101.82
20.2266	99.1551	26.7574	38.1289	79.0702	77.9111	78.813	82.8838	34.677	77.9815	84.96	66.0877	46.1418	71.7659	86.2217	99.4261
30.9915	102.611	26.4023	27.1586	71.1309	79.9628	74.5461	79.4666	54.1699	76.7214	58.5572	59.8092	39.5111	68.1079	68.5353	104.354

## Sheet: Fig 3
NS+DMSO	NS+IMD-0354	LPS+DMSO	LPS+IMD-0354	LPS+IMD-0354+ML-190
6.5098	8.6361	99.1735	63.2818	57.1185
9.1508	5.8667	102.215	60.8858	62.0008
7.5702	7.4692	98.6114	63.973	66.3796
23.2178	15.3369	99.5634	64.7927	72.1844
25.1218	13.2769	98.486	66.062	63.4751
18.978	17.3296	101.951	62.1431	65.2059
11.9558	5.9271	98.5733	71.7864	56.033
8.9412	6.1376	100.35	68.604	57.8366
11.5629	5.6859	101.077	63.04	60.4621

## Sheet: Fig 5
NS	NS (ML-190)	DYN 1-17	DYN 1-17 (ML190)	DYN 1-6	DYN 1-6 (ML-190)	DYN1-7 (DMSO)	DYN1-7 (ML-190)	DYN 1-9 (DMSO)	DYN 1-9 (ML-190)	DYN1-10 (DMSO)	DYN1-10 (ML-190)	DYN1-11 (DMSO)	DYN1-11 (ML-190)	U50,488H (DMSO)	U50,488H (ML190)	LPS+ML-190	LPS
8.8851	6.0627	77.0158	81.3038	76.0687	99.4675	83.9622	75.3037	75.4271	101.79	77.1067	92.6432	85.5872	77.1067	70.3047	85.4964	112.308	89.8175
8.1827	4.3046	61.053	90.2514	75.8577	89.6786	76.7032	96.7232	67.1046	97.2651	79.2537	93.5273	72.6032	79.2537	81.9804	96.4326	117.667	98.7589
6.9798	2.6077	38.0436	100.53	73.2376	97.0007	57.3522	119.48	72.9813	96.1534	77.3824	87.5468	86.1574	77.3824	77.0058	77.2876	116.597	111.424
7.3591	4.0576	76.3508	79.8033	36.8656	103.184	63.6833	69.4069	58.7288	80.592	66.3863	66.7241	60.2839	70.7685	76.8414	82.4126	69.2129	94.3026
8.2992	5.8897	84.3731	75.0713	44.7371	99.9028	56.5412	74.822	58.6843	89.0906	59.33	74.4182	71.03	71.1464	79.2443	84.7127	97.8926	101.001
9.3871	4.8309	79.7596	68.1077	62.819	100.954	86.9957	85.0476	64.0771	95.6885	60.6784	60.5103	70.5165	74.4378	75.607	83.2234	66.3082	104.697
7.8965	1.8282	66.0854	80.8535	82.2344	88.6306	90.1595	104.976	71.9695	98.3957	53.6683	96.742	81.5909	102.655	62.8851	111.184	102.906	102.118
7.993	3.1076	53.0208	94.3559	84.1	82.9641	105.436	121.046	57.4415	107.47	54.7738	95.687	79.9933	93.7103	77.6816	104.911	100.263	101.362
6.2194	3.1916	71.5164	85.6861	60.6314	85.2243	63.4797	106.32	73.3158	109.502	70.3343	101.392	87.5488	103.931	77.0343	114.537	96.1731	96.5195
5.7493	4.0191	86.9707	104.169	57.148	84.9041	54.9329	99.5138	78.6774	90.5043	82.2039	98.137	70.4851	74.3738	76.6832	84.2638	101.888	93.7654
2.1325	6.7636	55.677	97.3912	49.5514	89.5365	53.1018	98.0782	81.7396	87.9329	86.5368	94.3377	63.9682	80.5299	74.0447	102.091	120.882	105.749
2.1949	4.2471	56.5649	106.066	50.121	92.2207	54.102	108.74	68.791	90.0564	85.0233	96.2155	63.8591	72.8506	68.8436	94.7767	88.5296	100.485

## Sheet: Fig 6A
IL-1β										TNF-α
NS	NS (ML-190)	LPS	DYN 1-17 0.1M	DYN 1-17 0.1M + ML-190	DYN 1-17 1nM	DYN 1-17 1nM + ML-190	DYN 1-17 10pM	DYN 1-17 10pM + ML-190	LPS+ML-190	NS	NS (ML-190)	LPS	DYN 1-17 0.1M	DYN 1-17 0.1M + ML-190	DYN 1-17 1nM	DYN 1-17 1nM + ML-190	DYN 1-17 10pM	DYN 1-17 10pM + ML-190	LPS+ML-190
8.1178	1.7409	102.723	66.1635	62.5155	98.7485	79.4903	76.5219	71.3312	102.504	2.5309	1.7409	112.151	105.693	107.932	107.701	121.382	103.142	106.917	106.56
4.4898	1.5703	109.999	73.7466	76.4917	83.0606	74.2019	88.8381	58.0101	86.7836	0.7996	1.5703	95.4327	108.645	108.759	77.169	111.487	93.7517	103.631	134.884
0.7833	1.3146	102.723	98.566	78.7634	89.8065	105.691	67.4773	59.0627	86.5231	1.2278	1.3146	97.9299	115.541	112.097	104.628	112.994	100.406	97.601	144.692
0.5747	5.6175	92.2774	66.1635	68.4231	85.813	67.5993	80.5192	52.819	82.326	1.4578	5.6175	94.4867	92.7926	103.723	104.094	117.398	90.8982	106.432	133.598
0.1911	2.0446	92.2774	73.7466	74.9605	82.7431	102.794	108.428	48.9212	99.7649	1.0695	2.0446	103.209	99.2205	106.987	102.558	102.002	78.9323	90.9937	126.397
1.7737	5.7206	89.8494	98.566	95.8814	89.4452	96.7277	91.0692	59.2327	97.474	0.3556	5.7206	114.716	95.1724	102.086	87.4445	90.4687	111.99	103.052	116.965
0.9354	2.7138	123.931	57.4984	101.679	64.941	110.36	72.9131	76.4429	85.7351	3.301	2.7138	100.125	104.776	111.485	91.925	96.68	85.4441	95.1232	88.6083
0.8438	5.0537	95.1233	70.1142	111.532	71.0773	106.9	73.6093	86.3018	115.371	2.0446	0.1911	88.65	109.96	99.7636	93.6454	113.773	84.671	102.58	95.5829
2.0102	4.4011	99.7174	72.3631	83.5685	83.7498	101.103	95.5572	88.5424	119.833	5.7206	1.7737	91.3037	108.297	94.3084	70.4697	102.355	86.8811	88.2559	98.2668
2.845	2.3891	91.3786	57.0214	91.1955	60.3059	97.7363	62.8726	60.3812	81.5383	2.7138	0.9354	101.996	93.1182	101.614	80.6142	111.785	83.2232	88.1399	73.1496
		110.18	73.2246	93.395	101.97	78.1604	99.0946	75.3655	108.675			102.18	90.8665	87.3981	85.023	117.689	95.7695	100.766	97.9475
		90.1846	65.777	140.021	100.675	108.968	88.7661	78.3748	105.524			102.438	107.44	111.785	89.7552	112.097	110.138	103.788
		104.589	64.1596	110.172	99.0309	72.7957	94.2465	106.931				107.047	112.077	117.689	77.0847	107.932	87.7658	103.57
		97.6557	92.5098	100.803	84.2953	102.145	85.5954	86.3286				95.2848
		97.391	110.124	99.4041	89.1117	118.314	86.2683	95.2987				96.1725
		83.3528	84.3207	113.497	83.2927	119.367	84.839	72.1374				96.8773
		118.241	108.021	107.053	79.2126	113.185	82.0882	113.705
		95.5799	75.1074	106.458	76.7314	113.109	83.5888	105.137
		91.8315	89.5866	120.219	97.9701	119.002	95.9732	103.135
		115.748	69.536	126.798	90.2305	88.721	82.0572	91.5293
		95.2472	66.5621	105.363	77.0319	120.675	67.7895	112.496
		110.649	105.454	112.86	84.1663	85.7643	83.5936	86.9103
		101.667
		92.3948
		95.2885

## Sheet: Fig 6B
IL-1β										TNF-α
NS	NS (ML-190)	LPS	DYN 1-6 0.1M	DYN 1-6 0.1M + ML-190	DYN 1-6 1nM	DYN 1-6 1nM + ML-190	DYN 1-6 10pM	DYN 1-6 10pM + ML-190	LPS+ML-190	NS	NS (ML-190)	LPS	DYN 1-6 0.1M	DYN 1-6 0.1M + ML-190	DYN 1-6 1nM	DYN 1-6 1nM + ML-190	DYN 1-6 10pM	DYN 1-6 10pM + ML-190	LPS+ML-190
8.1178	1.7409	118.088	121.43	118.468	122.32	121.553	110.456	119.113	102.504	2.5309	1.7409	118.088	109.67	99.1238	121.345	121.553	120.363	119.113	106.56
4.4898	1.5703	107.52	122.936	107.19	123.032	99.3419	118.23	83.6646	86.7836	0.7996	1.5703	107.52	127.327	107.19	124.204	99.3419	125.927	94.0658	134.884
0.7833	1.3146	82.7192	112.98	108.337	119.243	100.923	123.987	94.0658	86.5231	1.2278	1.3146	82.7192	128.987	108.337	110.45	138.544	105.876	116.642	144.692
0.5747	5.6175	84.8332	121.777	110.098	111.432	82.2461	120.363	116.642	82.326	1.4578	5.6175	84.8332	113.299	110.098	125.969	100.923	100.593	92.7817	133.598
0.1911	2.0446	106.84	107.64	96.7218	124.204	101.22	125.927	80.9666	99.7649	1.0695	2.0446	106.84	122.936	106.216	123.085	101.22	106.027	121.793	126.397
1.7737	5.7206	86.5629	126.163	106.216	132.903	98.2179	137.595	92.7817	97.474	0.3556	5.7206	86.5629	111.983	103.098	107.725	98.2179	121.112	101.984	116.965
0.9354	2.7138	110.218	132.074	131.535	125.969	111.852	100.593	121.793	85.7351	3.301	2.7138	110.218	121.777	100.365	97.5342	122.108	87.2478	104.546	88.6083
0.8438	5.0537	114.268	121.23	119.932	123.085	92.947	106.027	101.984	115.371	2.0446	0.1911	114.268	107.64	98.1165	104.027	92.947	91.7032	111.646	95.5829
2.0102	4.4011	85.6423	125.387	104.839	107.725	78.1999	121.112	104.546	119.833	5.7206	1.7737	85.6423	116.893	104.839	115.987	126.117	120.635	105.45	98.2668
2.845	2.3891	98.9359	128.813	114.065	91.33	100.785	87.2478	111.646	81.5383	2.7138	0.9354	98.9359	120.288	97.1103	119.846	116.259	111.876	103.81	73.1496
		104.373	104.18	107.896	97.5342	116.259	91.7032	105.45	108.675			104.373	105.922	107.896	108.414	104.757	87.7818	96.5224	97.9475
		116.014	101.345	113.999	104.027	81.6073	120.635	103.81	105.524			116.014	125.387	113.999	92.5588	93.144	98.5608	96.1999
		106.267	126.016	103.098	136.128	104.757	128.034	96.5224				106.267
		94.2789	102.265	103.293	119.846	93.144	98.5608	96.1999				94.2789
		94.7637	83.3021	112.431	108.414	101.23	123.674	144.579				94.7637
		92.3314	117.349	118.981	92.5588	109.859	137.26	175.598				92.3314
		96.345	127.327	92.0669	129.351	106.994	115.216	127.645				96.345
		97.1705	116.23	97.4512	126.719	97.9081	120.242	148.754
		90.1206
		100.885
		114.618
		97.2055

## Sheet: Fig 6C
IL-1β										TNF-α
NS	NS (ML-190)	LPS	DYN 1-7 0.1M	DYN 1-7 0.1M + ML-190	DYN 1-7 1nM	DYN 1-7 1nM + ML-190	DYN 1-7 10pM	DYN 1-7 10pM + ML-190	LPS+ML-190	NS	NS (ML-190)	LPS	DYN 1-7 0.1M	DYN 1-7 0.1M + ML-190	DYN 1-7 1nM	DYN 1-7 1nM + ML-190	DYN 1-7 10pM	DYN 1-7 10pM + ML-190	LPS+ML-190
8.1178	1.7409	110.649	76.3401	82.9547	85.9945	76.7341	60.6993	66.6671	102.504	2.5309	1.7409	112.151	72.6598	86.825	90.5164	87.7866	90.3016	112.233	106.56
4.4898	1.5703	101.667	100.04	88.0666	78.0671	76.7341	76.3856	90.1131	86.7836	0.7996	1.5703	95.4327	78.2703	98.9631	68.3302	89.7595	90.3016	111.902	134.884
0.7833	1.3146	92.3948	65.6892	65.7504	78.6879	64.7402	51.5459	85.1258	86.5231	1.2278	1.3146	97.9299	82.9572	74.5466	80.4008	96.066	75.4374	107.873	144.692
0.5747	5.6175	95.2885	85.1327	67.8281	65.4597	77.154	75.7793	60.7568	82.326	1.4578	5.6175	94.4867	69.9125	80.4008	70.4632	94.4915	80.5713	103.074	133.598
0.1911	2.0446	102.723	99.0506	101.049	99.5725	75.274	80.8114	81.7552	99.7649	1.0695	2.0446	103.209	80.26	93.829	76.3014	87.584	77.4595	104.244	126.397
1.7737	5.7206	109.999	103.623	93.0165	73.0047	77.9558	97.8804	78.9207	97.474	0.3556	5.7206	114.716	86.3056	83.622	75.9196	89.6214	68.6277	100.414	116.965
0.9354	2.7138	102.723	77.6096	87.6573	88.6147	62.4991	59.6853	107.716	85.7351	3.301	2.7138	100.125	74.8689	88.4647	89.1815	89.898	62.1556	85.6439	88.6083
0.8438	5.0537	92.2774	85.3247	100.221	85.1982	69.2917	85.6594	128.127	115.371	2.0446	0.1911	88.65	62.7246	89.7364	66.2143	111.512	89.9671	95.5869	95.5829
2.0102	4.4011	92.2774	100.941	89.2466	60.7381	77.3727	70.7231	74.1752	119.833	5.7206	1.7737	91.3037	71.9177	87.3749	79.0081	93.1591	58.2224	84.6509	98.2668
2.845	2.3891	89.8494	83.3002	98.3128	98.6002	94.7248	97.0844	89.2122	81.5383	2.7138	0.9354	101.996	103.451	97.2195	64.4737	96.7161	72.5431	91.1887	73.1496
		123.931	90.7254	92.5576	90.7891	99.9886	71.752	113.889	108.675			102.18	103.293	80.4457	96.6157	104.778	90.3272	80.0244	97.9475
		95.1233	108.615	91.4263	90.3431	81.3384	68.6294	70.1599	105.524			102.438
		99.7174	60.6511	91.2829	77.1927	84.475	47.2725	102.82				107.047
		91.3786	87.1761	79.8378	71.5834	96.2051	67.1631	131.193				95.2848
		107.15	80.6859	76.0653	60.2815	97.1674	81.8131	104.145				96.1725
		104.39	73.7281	101.051	64.9245	77.9846	49.6431	95.5153				96.8773
		94.8798	79.4097	69.1494	66.4021	87.5681	56.339	118.317
		93.581	72.8008	93.2358	68.4287	92.7632	72.2993	99.9076

## Sheet: Fig 6D
IL-1β										TNF-α
NS	NS (ML-190)	LPS	U50,488H 0.1M	U50,488H 0.1M + ML-190	U50,488H 1nM	U50,488H 1nM + ML-190	U50,488H 10pM	U50,488H 10pM + ML-190	LPS+ML-190	NS	NS (ML-190)	LPS	U50,488H 0.1M	U50,488H 0.1M + ML-190	U50,488H 1nM	U50,488H 1nM + ML-190	U50,488H 10pM	U50,488H 10pM + ML-190	LPS+ML-190
8.1178	1.7409	98.7419	115.909	102.929	104.326	97.1213	101.518	117.822	102.504	2.5309	1.7409	98.7419	115.909	102.929	104.326	97.1213	101.518	117.822	106.56
4.4898	1.5703	103.98	95.5454	102.689	101.939	115.56	86.5286	103.094	86.7836	0.7996	1.5703	103.98	95.5454	102.689	101.939	97.7508	86.5286	103.094	134.884
0.7833	1.3146	101.098	100.227	93.8634	91.5334	89.5314	103.169	109.787	86.5231	1.2278	1.3146	101.098	100.227	93.8634	91.5334	89.5314	79.4782	109.787	144.692
0.5747	5.6175	94.1189	92.0298	95.7705	90.5251	103.8	79.4782	95.6203	82.326	1.4578	5.6175	94.1189	92.0298	95.7705	90.5251	103.8	89.9989	95.6203	133.598
0.1911	2.0446	98.5318	97.3665	86.2485	84.0589	101.701	89.9989	100.219	99.7649	1.0695	2.0446	98.5318	97.3665	86.2485	84.0589	101.701	84.1709	100.219	126.397
1.7737	5.7206	103.53	104.603	92.3102	95.7567	100.396	84.1709	97.1271	97.474	0.3556	5.7206	103.53	104.603	92.3102	95.7567	100.396	77.0563	97.1271	116.965
0.9354	2.7138	106.88	92.9733	83.524	78.7366	87.6926	77.0563	80.1296	85.7351	3.301	2.7138	106.88	92.9733	83.524	78.7366	87.6926	78.9232	80.1296	88.6083
0.8438	5.0537	105.522	97.2782	80.3659	81.4228	92.9482	78.9232	82.4424	115.371	2.0446	0.1911	105.522	97.2782	80.3659	81.4228	92.9482	72.6014	82.4424	95.5829
2.0102	4.4011	101.245	113.904	90.5045	92.2629	97.0799	72.6014	122.297	119.833	5.7206	1.7737	101.245	113.904	90.5045	92.2629	97.0799	81.6783	122.297	98.2668
2.845	2.3891	91.985	102.748	81.5942	104.743	95.3898	81.6783	99.7364	81.5383	2.7138	0.9354	91.985	79.2178	81.5942	86.4403	95.3898	74.9776	99.7364	73.1496
		96.9886	100.387	78.2029	86.4403	90.2391	74.9776	102.51	108.675			96.9886	102.748	78.2029	92.9049	90.2391	71.3149	102.51	97.9475
		97.3791	106.515	98.9411	92.9049	97.7508	71.3149	99.7865	105.524			97.3791
		105.108	84.5433	117.945	100.037	123.391	110.756	109.337				105.108
		109.167	101.265	100.953	107.488	122.241	101.917	104.999				109.167
		105.375	107.875	112.807	100.273	110.009	94.5248	97.1532				105.375
		90.2391	88.6556	103.028	92.0055	118.135	106.43	101.672				90.2391
		97.094	115.93	113.346	101.775	126.378	89.5106	114.578				97.094
		93.0166	97.2439	104.968	98.3271	110.652	82.5376	87.1766				93.0166
		110.18	111.007	91.3482	121.528	124.573	58.7352	83.8354
		90.1846	103.543	89.5059	123.568	102.422	76.8817	102.276
		104.589	109.216	101.18	112.101	92.3149	55.9056	87.9891
		97.6557
		97.391
		83.3528
		118.241
		95.5799
		91.8315
		115.748
		95.2472
		124.264
		90.8594
		98.4676
		118.417
		79.0237
		88.9691

## Sheet: S1 Fig
NS	DYN 1-11 (10nM)	DYN 1-11 (1M)	DYN 1-10 (10nm)	DYN 1-10 (1M)	DYN 1-6 (10nM)	DYN 1-6 (1M)	DYN 1-9 (10nM)	DYN 1-9 (1M)	U50, 488H (10nM)	U50, 488H (1M)	DYN 1-17 (10nm)	DYN 1-17 (1M)	DYN 1-7 (10nM)	DYN 1-7 (1M)
13.332	19.5236	18.2056	20.118	13.3667	13.2563	20.2583	16.0897	10.1137	6.3698	15.6938	16.8526	18.4258	10.1123	13.0065
11.7855	11.0369	13.221	12.1397	20.2266	15.4658	7.1236	13.1156	13.6741	7.8963	13.5698	14.7525	9.17852	18.1102	12.2258
9.84374	12.6585	14.7745	12.8823	14.9639	1.0036	14.4897	4.07893	10.3965	19.7726	11.1258	14.8525	16.1147	11.7745	14.7852
11.7691	16.2181	16.626	11.9632	15.7745	5.7852	11.4456	20.7725	14.8652	6.7845	10.9963	8.1147	13.2252	12.8521	16.1123
18.2242	10.6449	10.9912	9.00614	16.8521	12.8972	16.7789	18.0983	7.1596	10.965	10.8741	13.964	16.7741	16.8845	7.8452
21.3712	15.2989	15.3312	17.6326	13.9987	2.6939	19.0987	12.3963	12.3698	13.2586	14.9639	7.1489	13.0026	19.11	6.1745
13.3667	13.3667	10.8852	12.1745	12.8585	17.2398	11.2136	11.639	6.3963	17.9685	11.9996	11.4715	10.8521	13.112	15.1452
20.2266	20.2266	12.4456	11.0025	15.7897	20.3696	10.7895	14.7823	20.11	9.6398	8.9587	12.5698	15.2213	8.4856	10.8852
10.9639	10.9915	11.0236	12.0038	10.9971	17.1132	1.07968	9.636	12.1163	18.953	12.6354	18.7741	17.1	9.7412	11.3697

## Sheet: S2 Fig
Control	DYN 1-17	DYN 1-17	DYN 1-7	DYN 1-7	DYN 1-6	DYN 1-6	DYN 1-9	DYN 1-9	DYN 1-11	DYN 1-11	DYN 1-10	DYN 1-10
100	64.6639	95.8403	86.8908	89.5378	91.1765	92.563	75.2521	96.1765	103.571	92.9832	98.3193	112.118
100	89.9204	63.2626	76.702	69.6729	70.5349	79.5093	100.597	91.2467	86.5164	94.2971	105.172	106.37
100	96.9301	79.5478	104.543	91.8067	99.0666	98.6102	96.7434	88.2597	112.528	83.7586	104.418	112.118

## Sheet: S3 Fig (A)
NS	NS+DMSO	NS+ML190	LPS	LPS+ML190	LPS+DMSO
8.1178	6.2091	5.0537	83.3528	102.504	113.777
4.4898	0.4071	4.4011	118.241	86.7836	96.7407
0.7833	0.3885	2.3891	95.5799	86.5231	103.775
0.5747	4.4518	3.1038	91.8315	82.326	125.267
0.1911	0.4242		115.748	99.7649	93.3745
1.7737	0.311		95.2472	97.474	87.3705
0.9354			106.39	85.7351	88.9747
0.8438			94.5366	115.371	101.238
2.0102			116.639	119.833	96.2146
2.845			94.5157	81.5383	100.977
			86.2158	108.675	106.337
			101.703	105.524	96.4715
					107.15
					104.39
					94.8798
					93.581
					84.3996
					85.8786
					115.665
					103.891
					110.165

[truncated: 4 more sheets: S3 Fig (B), S4 Fig (A), S4 Fig (B), S4 Fig (C)]
